# Supplementary material for: Spatial Distribution Characteristics and Human Health Risk Assessment of Organophosphate Esters in Indoor Dust in Beijing
Source: Toxics. 2026 Jul 20;14(7):629. doi: 10.3390/toxics14070629 (PMC13419270; doi:10.3390/toxics14070629)
Supplement: Supplementary file 1 [file toxics-14-00629-s001.zip]

Archive with 1 entries (1 files):
- toxics-4408199-supplementary.pdf
